# Supplementary material for: Molecular Screening of 43 Brazilian Families Diagnosed with Leber Congenital Amaurosis or Early-Onset Severe Retinal Dystrophy
Source: Genes (Basel). 2017 Nov 29;8(12):355. doi: 10.3390/genes8120355 (PMC5748673; doi:10.3390/genes8120355)
Supplement: Supplementary file 1 [file genes-08-00355-s001.zip]

Archive with 2 entries (2 files):
- Porto et al. Genes. SupTable1.xlsx
- Porto et al. Genes. SupTable2.xlsx
