# Supplementary material for: Molecular Screening of 43 Brazilian Families Diagnosed with Leber Congenital Amaurosis or Early-Onset Severe Retinal Dystrophy
Source: Genes (Basel). 2017 Nov 29;8(12):355. doi: 10.3390/genes8120355 (PMC5748673; doi:10.3390/genes8120355)
Supplement: Supplementary file 1 [file genes-08-00355-s001.zip › Porto et al. Genes. SupTable1.xlsx]

## Sheet: Sheet1
		Supplementary Table 1: Complete list of (300) gene panel for initial capture sequencing of inherited retinal disease patients and reason for inclusion in panel.
		Gene	Reason for inclusion per OMIM documentation or MGI database phenotypic association.
		ABCA4	recessive_Stargardt_disease,_juvenile_and_late_onset,_recessive_macular_dystrophy,_recessive_retinitis_pigmentosa,_recessive_fundus_flavimaculatus,_recessive_cone-rod_dystrophy,_protein:_ATP-binding_cassette_transporter_-_retinal__OMIM:120970,_153800,_248200,_601691,_601718,_603075,_604116
		ABCC6	recessive_pseudoxanthoma_elasticum,_dominant_pseudoxanthoma_elasticum,_protein:_ATP-binding_casette,_subfamily_C,_member_6__OMIM:177850,_264800,_603234
		ABHD12	recessive_syndromic_PHARC,_recessive_Usher_syndrome,_type_3-like,_protein:_abhydrolase_domain_containing_protein_12__OMIM:613599,_612674
		ACBD5	recessive_cone-rod_dystrophy_with_psychomotor_delay,_protein:_acyl-CoA_binding_domain_containing_protein_5_
		ADAM9	recessive_cone-rod_dystrophy,_protein:_ADAM_metallopeptidase_domain_9_(meltrin_gamma)_protein__OMIM:120970,_602713,_612775
		ADAMTS18	recessive_Knobloch_syndrome,_recessive_retinal_dystrophy,_early_onset,_protein:_ADAM_metallopeptidase_with_thrombospondin_type_1_motif_18__OMIM:607512,_608454
		ADGRA3	recessive_retinitis_pigmentosa,_protein:_G_protein-coupled_receptor_125__OMIM:612303,(GPR125's_actual_HGNC_symbol)
		ADGRV1	recessive_Usher_syndrome,_type_2,_dominant/recessive_febrile_convulsions,_protein:_monogenic_audiogenic_seizure_susceptibility_1_homolog__OMIM:602851,_604352,_605472,(GPR98's_actual_HGNC_symbol)
		AGTPBP1	MGI_retinal_photoreceptor_degeneration
		AHI1	recessive_Joubert_syndrome,_protein:_Abelson_helper_integration_site_1__OMIM:608629,_608894
		AIFM1	MGI_retinal_degeneration
		AIPL1	recessive_Leber_congenital_amaurosis,_dominant_cone-rod_dystrophy,_protein:_arylhydrocarbon-interacting_receptor_protein-like_1__OMIM:204000,_604392,_604393
		ALMS1	recessive_Alstrom_syndrome,_protein:_ALMS1_protein__OMIM:203800
		ARL13B	Joubert_syndrome_8_(JBTS8)_[MIM:612291]
		ARL2BP	recessive_retinitis_pigmentosa,_protein:_ADP-ribosylation_factor-like_2_binding_protein_
		ARL3	MGI_absent_photoreceptor_outer_segment,_retinal_photoreceptor_degeneration
		ARL6	recessive_Bardet-Biedl_syndrome,_protein:_ADP-ribosylation_factor-like_6__OMIM:209900,_268000,_608845,_613575
		ASIC2	MGI_retinal_degeneration
		ASIC3	MGI_photoreceptor_OS/IS_degeneration,_abnormal_eye_electrophysiology
		ATOH7	221900_PERSISTENT_HYPERPLASTIC_PRIMARY_VITREOUS,_AUTOSOMAL_RECESSIVE,_PHPVAR,_Retinal_nonattachment,_nonsyndromic_congenital
		ATP1B2	MGI_retinal_photoreceptor_degeneration
		ATXN7	dominant_spinocerebellar_ataxia_w/_macular_dystrophy_or_retinal_degeneration,_protein:_ataxin_7__OMIM:164500
		BBIP1	recessive_Bardet-Biedl_syndrome,_protein:_BBSome_interacting_protein_1__OMIM:613605
		BBS1	recessive_Bardet-Biedl_syndrome,_protein:_BBS1_protein__OMIM:209900,_209901
		BBS10	recessive_Bardet-Biedl_syndrome,_protein:_BBS10_(C12orf58)_chaperonin__OMIM:209900,_610148
		BBS12	recessive_Bardet-Biedl_syndrome,_protein:_BBS12_protein__OMIM:209900,_610683
		BBS2	recessive_Bardet-Biedl_syndrome,_protein:_BBS2_protein__OMIM:209900,_606151
		BBS4	recessive_Bardet-Biedl_syndrome,_protein:_BBS4_protein__OMIM:209900,_600374
		BBS5	recessive_Bardet-Biedl_syndrome,_protein:_flagellar_apparatus-basal_body_protein_DKFZp7621194__OMIM:209900,_603650
		BBS7	recessiveBardet_Biedl_syndrome,_protein:_BBS7_protein__OMIM:209900,_607590
		BBS9	recessive_Bardet_Biedl_syndrome,_protein:_parathyroid_hormone-responsive_B1_protein__OMIM:209900,_607968
		BEST1	dominant_macular_dystrophy,_Best_type,_dominant_vitreoretinochoroidopathy,_recessive_bestrophinopathy,_recessive_retinitis_pigmentosa,_dominant_retinitis_pigmentosa,_protein:_bestrophin_1__OMIM:153700,_268000,_607854,_613194
		C12orf65	recessive_spastic_paraplegia,_neuropathy_and_optic_atrophy,_protein:_chromosome_12_open_reading_frame_65__OMIM:613541,_613559,_615035
		C1QTNF5	dominant_macular_dystrophy,_late_onset,_dominant_macular_dystrophy_with_lens_zonules,_protein:_C1q_and_tumor_necrosis-related_protein_5_collagen__OMIM:605670,_608752
		C21orf2	recessive_cone-rod_dystrophy,_protein:_chromosome_21_open_reading_frame_2__OMIM:603191
		C2orf71	recessive_retinitis_pigmentosa,_protein:_chromosome_2_open_reading_frame_71__OMIM:268000,_613425,_613428
		C5orf42	Joubert_syndrome_17_(JBTS17)_[MIM:614615]
		C8orf37	recessive_cone-rod_dystrophy,_recessive_retinitis_pigmentosa_with_early_macular_involvement,_protein:_chromosome_8_open_reading_frame_37__OMIM:120970,_268000,_614477,_614500
		CA4	dominant_retinitis_pigmentosa,_protein:_carbonic_anhydrase_IV__OMIM:600852,_114760
		CABP4	recessive_congenital_stationary_night_blindness,_recessive_congenital_cone-rod_synaptic_disease,_recessive_Leber_congenital_amaurosis,_protein:_calcium_binding_protein_4__OMIM:310500,_608965,_610427
		CACNA1F	X-linked_congenital_stationary_night_blindness,_incomplete,_ÅIED-like_disease,_severe_congenital_stationary_night_blindness,_X-linked_progressive_cone-rod_dystrophy,_protein:_L-type_voltage-gated_calcium_channel_alpha-1_subunit__OMIM:300071,_300110,_300476,_300600,_310500
		CACNA2D4	recessive_cone_dystrophy,_protein:_calcium_channel,_voltage-dependent,_alpha_2/delta_subunit_4__OMIM:608171,_610478
		CAPN5	dominant_neovascular_inflammatory_vitreoretinopathy,_protein:_calpain_5__OMIM:602537,_193235
		CC2D2A	recessive_retinitis_pigmentosa_and_mental_retardation,_recessive_Joubert_syndrome,_protein:_coiled-coil_and_C2_containing_2A_protein__OMIM:216360,_612013,_612284,_612285
		CCDC66	MGI_retinal_photoreceptor_degeneration
		CCL2	MGI_retinal_photoreceptor_degeneration
		CCR2	MGI_retinal_photoreceptor_degeneration
		CDH23	recessive_Usher_syndrome,_type_1d,_recessive_deafness_without_retinitis_pigmentosa,_digenic_Usher_syndrome_with_PCDH15,_protein:_cadherin-like_gene_23__OMIM:276900,_601386,_601067,_605516
		CDH3	recessive_macular_dystrophy,_juvenile_with_hypotrichosis,_protein:_cadherin_3,_type_1,_placental__OMIM:114021,_601553
		CDHR1	recessive_cone-rod_dystrophy,_protein:_cadherin-related_family_member_1_(protocadherin_21)__OMIM:120970,_268000,_609502,_613660
		CEP164	recessive_nephronophthisis_with_retinal_degeneration,_protein:_164kDa_centrosomal_protein__OMIM:256100,_614845,_614848
		CEP290	recessive_Senior-Loken_syndrome,_recessive_Joubert_syndrome,_recessive_Leber_congenital_amaurosis,_recessive_Meckel_syndrome,_protein:_centrosomal_protein_290_kDa__OMIM:204000,_610142,_610188,_610189,_611134,_611755
		CEP41	JOUBERT_SYNDROME_15,_JBTS15_[MIM:_614464]
		CERKL	recessive_retinitis_pigmentosa,_recessive_cone-rod_dystrophy_with_inner_retinopathy,_protein:_ceramide_kinase-like_protein__OMIM:608380,_608381
		CFH	age-related_macular_degeneration,_complex_etiology,_recessive_drusen,_early-onset,_protein:_complement_factor_H__OMIM:134370,_603075,_609814,_610698
		CHM	choroideremia,_protein:_geranylgeranyl_transferase_Rab_escort_protein_1__OMIM:303100
		CIB2	recessive_Usher_syndrome,_type_1J,_protein:_calcium_and_integrin_binding_family_member_2__OMIM:605564,_609439,_614869
		CISD2	Wolfram_syndrome_2_(WFS2)_[MIM:604928]
		CLCN2	MGI_retinal_photoreceptor_degeneration
		CLCN3	MGI_retinal_degeneration
		CLCN7	MGI_retinal_degeneration
		CLN3	recessive_Batten_disease_(ceroid-lipofuscinosis,_neuronal_3),_juvenile,_protein:_Batten_disease_protein__OMIM:607042,_204200
		CLN5	Neuronal_ceroid_lipofuscinosis_5_(CLN5)_[MIM:256731]
		CLN6	Neuronal_ceroid_lipofuscinosis_4A_(CLN4A)_[MIM:204300]
		CLN8	Neuronal_ceroid_lipofuscinosis_8,_Northern_epilepsy_variant_(CLN8NE)_[MIM:610003]
		CLRN1	recessive_Usher_syndrome,_type_3,_recessive_retinitis_pigmentosa,_protein:_clarin-1__OMIM:268000,_276902,_606397,_614180
		CLUAP1	Internal lab data.
		CNGA1	recessive_retinitis_pigmentosa,_protein:_rod_cGMP-gated_channel_alpha_subunit__OMIM:123825,_268000,_613756
		CNGA3	recessive_achromatopsia,_protein:_cone_photoreceptor_cGMP-gated_cation_channel_alpha_subunit__OMIM:216900,_600053
		CNGB1	recessive_retinitis_pigmentosa,_protein:_rod_cGMP-gated_channel_beta_subunit__OMIM:268000,_600724,_613767
		CNGB3	recessive_achromatopsia_Pingelapese,_recessive,_progressive_cone_dystrophy,_protein:_cone_cyclic_nucleotide-gated_cation_channel_beta_3_subunit__OMIM:216900,_248200,_262300,_605080
		CNNM4	recessive_cone-rod_dystrophy_and_amelogenesis_imperfecta_syndrome,_protein:_cyclin_M4__OMIM:217080,_607805
		COL11A1	dominant_Stickler_syndrome,_type_II,_dominant_Marshall_syndrome,_protein:_collagen,_type_XI,_alpha_1__OMIM:120280,_154780,_604841
		COL2A1	dominant_Stickler_syndrome,_type_I,_dominant_Wagner_syndrome,_dominant_epiphyseal_dysplasia,_protein:_collagen,_type_II,_alpha_1__OMIM:108300,_120140,_132450,_156550,_183900,_184250,_200610,_609508
		COL9A1	recessive_Stickler_syndrome,_dominant_multiple_epiphyseal_dysplasia_(MED),_protein:_collagen,_type_IX,_alpha-1__OMIM:120210
		CRB1	recessive_retinitis_pigmentosa_with_para-arteriolar_preservation_of_the_RPE_(PPRPE),_recessive_retinitis_pigmentosa,_recessive_Leber_congenital_amaurosis,_dominant_pigmented_paravenous_chorioretinal_atrophy,_protein:_crumbs_homolog_1__OMIM:204000,_600105,_604210,_613835
		CRB2	MGI_retinal_degeneration
		CROCC	MGI_photoreceptors_degenerate_over_time
		CRX	dominant_cone-rod_dystrophy,_recessive,_dominant_and_de_novo_Leber_congenital_amaurosis,_dominant_retinitis_pigmentosa,_protein:_cone-rod_otx-like_photoreceptor_homeobox_transcription_factor__OMIM:120970,_204000,_268000,_602225,_613829
		CSPP1	recessive_Jobert_syndrome,_protein:_centrosome_and_spindle_pole_associated_protein_1__OMIM:611654,_213300,_249000
		CTSD	Neuronal_ceroid_lipofuscinosis_10_(CLN10)_[MIM:610127]
		CTSF	CEROID_LIPOFUSCINOSIS,_NEURONAL,_13,_CLN13_[MIM:615362]
		CYP4V2	recessive_Bietti_crystalline_corneoretinal_dystrophy,_protein:_cytochrome_P450_4V2__OMIM:210370
		DFNB31	recessive_Usher_syndrome,_type_2,_recessive_deafness_without_retinitis_pigmentosa,_protein:_whirlin__OMIM:607084,_607928,_611383
		DHDDS	recessive_retinitis_pigmentosa,_protein:_dehydrodolichyl_diphosphate_synthetase__OMIM:268000,_608172,_613861
		DHX38	recessive_retinitis_pigmentosa,_early_onset_with_macular_coloboma,_protein:_DEAH_(Asp-Glu-Ala-His)_box_polypeptide_38__OMIM:605584
		DMD	Oregon_eye_disease_(probably),_protein:_dystrophin__OMIM:310200
		DNAJC5	Neuronal_ceroid_lipofuscinosis_4B_(CLN4B)_[MIM:162350]
		DTHD1	recessive_Leber_congenital_amaurosis_with_myopathy,_protein:_death_domain_containing_protein_1_
		EFEMP1	dominant_radial,_macular_drusen,_dominant_Doyne_honeycomb_retinal_degeneration_(Malattia_Leventinese),_protein:_EGF-containing_fibrillin-like_extracellular_matrix_protein_1_(fibulin_3)__OMIM:126600,_601548
		ELOVL4	dominant_macular_dystrophy,_Stargardt-like,_protein:_elongation_of_very_long_fatty_acids_protein__OMIM:600110,_605512
		EMC1	recessive_retinitis_pigmentosa,_protein:_ER_membrane_protein_complex_subunit_1_
		ERCC6	age-related_macular_degeneration,_complex_etiology,_Cockayne_syndrome,_recessive,_protein:_excision_repair_cross-complementing_rodent_repair_deficiency_complementation_group_6_protein__OMIM:133540,_214150,_278800,_603075,_609413
		ERCC8	MGI_retinal_photoreceptor_degeneration
		EYS	recessive_retinitis_pigmentosa,_protein:_eyes_shut/spacemaker_(Drosophila)_homolog__OMIM:602772
		FAM161A	recessive_retinitis_pigmentosa,_protein:_family_with_sequence_similarity_161_member_A__OMIM:268000,_606068,_613596
		FBLN5	familial_macular_dystrophy,_age-related,_protein:_fibulin_5__OMIM:603075,_604580,_608895
		FLVCR1	recessive_retinitis_pigmentosa_with_posterior_column_ataxia_(PCARP),_protein:_feline_leukemia_virus_subgroup_C_cellular_receptor_1__OMIM:609033,_609144
		FSCN2	dominant_retinitis_pigmentosa,_dominant_macular_dystrophy,_protein:_retinal_fascin_homolog_2,_actin_bundling_protein__OMIM:607643,_607921
		FZD4	dominant_familial_exudative_vitreoretinopathy,_protein:_frizzled-4_Wnt_receptor_homolog__OMIM:133780,_604579
		GBF1	Internal lab data.
		GDF6	recessive_Leber_congenital_amaurosis,_dominant_Klippel-Feil_syndrome,_dominant_microphthalmia,_protein:_growth_differentiation_factor_6__OMIM:204000,_601147,_613703,_613094,_615360
		GJA10	MGI_retinal_rod_cell_degeneration,_abnormal_eye_electrophysiology
		GNAT1	dominant_congenital_stationary_night_blindness,_Nougaret_type,_recessive_congenital_stationary_night_blindness,_protein:_rod_transducin_alpha_subunit__OMIM:139330,_310500,_610444
		GNAT2	recessive_achromatopsia,_protein:_guanine_nucleotide_binding_protein_(G_protein)_cone-specifc_transducin_alpha_subunit__OMIM:139340
		GNGT1	MGI_gradual_retinal_photoreceptor_degeneration_with_loss_of_most_rods_by_6_months_of_age
		GNPTAB	MGI_retinal_degeneration_seen_by_15_weeks_of_age
		GNPTG	recessive_retinitis_pigmentosa_and_skeletal_abnormalities,_recessive_mucolipidosis_III_gamma,_protein:_N-acetylglucosamine-1-phosphate_transferase_gamma_subunit__OMIM:252605,_607838
		GPR125	recessive_retinitis_pigmentosa,_protein:_G_protein-coupled_receptor_125__OMIM:612303
		GPR179	recessive_complete_congenital_stationary_night_blindness,_protein:_G_protein-coupled_receptor_179__OMIM:310500,_614515,_614565
		GRK1	recessive_congenital_stationary_night_blindness,_Oguchi_type,_protein:_rhodopsin_kinase__OMIM:180381,_258100
		GRM6	recessive_congenital_stationary_night_blindness,_protein:_metabotropic_glutamate_receptor_6__OMIM:257270,_310500,_604096
		GUCA1A	dominant_cone_dystrophy,_dominant_cone-rod_dystrophy,_protein:_guanylate_cyclase_activating_protein_1A__OMIM:120970,_602093,_600364
		GUCA1B	dominant_retinitis_pigmentosa,_dominant_macular_dystrophy,_protein:_guanylate_cyclase_activating_protein_1B__OMIM:268000,_602275,_613827
		GUCY2D	recessive_Leber_congenital_amaurosis,_dominant_cone-rod_dystrophy,_protein:_retinal-specific_guanylate_cyclase__OMIM:120970,_204000,_600179,_601777
		GUCY2F	MGI_retinal_cone_cell_degeneration
		HARS	recessive_Usher_syndrome,_protein:_histidyl-tRNA_synthetase__OMIM:614504,_142810
		HK1	dominant_retinitis_pigmentosa,_recessive_nonspherocytic_hemolytic_anemia,_recessive_hereditary_neuropathy_(Russe),_protein:_hexokinase_1__OMIM:142600,_235700,_605285
		HMCN1	dominant_macular_dystrophy,_age-related,_protein:_hemicentin_1_(fibulin_6)__OMIM:603075,_608548
		IDH3B	recessive_retinitis_pigmentosa,_protein:_NAD(+)-specific_isocitrate_dehydrogenase_3_beta__OMIM:268000,_604526,_612572
		IFT140	recessive_Mainzer-Saldino_syndrome,_protein:_intraflagellar_transport_140_Chlamydomonas_homolog_protein__OMIM:266920,_614620
		IFT172	Mainzer_Saldino_syndrome_/_Short-rib_thoracic_dysplasia_[MIM:615630]
		IFT27	recessive_Bardet-Biedl_syndrome,_protein:_intraflagellar_transport_27_Chlamydomonas_homolog_
		IMPDH1	dominant_retinitis_pigmentosa,_dominant_Leber_congenital_amaurosis,_protein:_inosine_monophosphate_dehydrogenase_1__OMIM:146690,_204000,_180105,_613837
		IMPG1	dominant_macular_dystrophy,_vitelliform,_recessive_macular_dystrophy,_vitelliform,_protein:_interphotoreceptor_matrix_proteoglycan_1__OMIM:153870,_600790,_602870
		IMPG2	recessive_retinitis_pigmentosa,_protein:_interphotoreceptor_matrix_proteoglycan_2__OMIM:268000,_607056,_613581
		INPP5E	recessive_Joubert_syndrome,_recessive_MORM_syndrome,_protein:_inositol_polyphosphate-5-phosphatase_E__OMIM:213300,_610156
		INVS	recessive_Senior-Loken_syndrome,_recessive_nephronophthisis,_protein:_inverson__OMIM:243305,_602088
		IQCB1	recessive_Senior-Loken_syndrome,_recessive_Leber_congenital_amaurosis,_protein:_IQ_motif_containing_B1_protein__OMIM:609237,_609254
		ITM2B	dominant_retinal_dystrophy,_dominant_dementia,_familial,_protein:_integral_membrane_protein_2B__OMIM:117300,_176500,_603904
		JAG1	dominant_Alagille_syndrome,_protein:_Jagged_protein_1__OMIM:118450,_601920
		KCNJ13	dominant_vitreoretinal_degeneration,_snowflake,_recessive_Leber_congenital_amaurosis,_protein:_inwardly-rectifying_potassium_channel_subfamily_J_member_13__OMIM:204000,_193230,_603208,_614186
		KCNV2	recessive_cone_dystrophy_with_supernormal_rod_electroretinogram,_protein:_potasium_channel_subfamily_V_member_2__OMIM:607604,_610356
		KIAA1549	recessive_retinitis_pigmentosa,_protein:_KIAA1549_protein__OMIM:613344
		KIF11	dominant_microcephaly,_lymphedema_and_chorioretinopathy,_protein:_kinesin_family_member_11__OMIM:148760,_152950
		KIF7	Joubert_syndrome_12_[MIM:200990]_retinal_involvement_rare
		KIZ	recessive_retinitis_pigmentosa,_protein:_kizuna_centrosomal_protein__OMIM:268000,_615757,_615780
		KLHL7	dominant_retinitis_pigmentosa,_protein:_kelch-like_7_protein_(Drosophila)__OMIM:268000,_611119,_612943
		LCA5	recessive_Leber_congenital_amaurosis,_protein:_lebercilin__OMIM:204000,_604537,_611408
		LPCAT1	MGI_retinal_degeneration
		LRAT	recessive_retinitis_pigmentosa,_severe_early-onset,_recessive_Leber_congenital_amaurosis,_protein:_lecithin_retinol_acyltransferase__OMIM:204000,_604863,_613341
		LRIT3	recessive_congenital_stationary_night_blindness,_complete,_protein:_leucine-rich_repeat_immunoglobulin-like_transmembrane_domains_protein_3__OMIM:615004
		LRP5	dominant_familial_exudative_vitreoretinopathy,_dominant_high_bone_mass_trait,_recessive_osteoporosis-pseudoglioma_syndrome,_recessive_familial_exudative_vitreoretinopathy,_protein:_low_density_lipoprotein_receptor-related_protein_5__OMIM:133780,_259770,_601813,_601884,_603506
		LZTFL1	recessive_Bardet-Biedl_syndrome_with_developmental_anomalies,_protein:_leucine_zipper_transcription_factor_like-1__OMIM:606568
		MAK	recessive_retinits_pigmentosa,_protein:_male_germ-cell_associated_kinase__OMIM:154235,_268000,_614181
		MCOLN1	MGI_retinal_degradation
		MDM1	MGI_retinal_degeneration,_abnormal_eye_electrophysiology
		MERTK	recessive_retinitis_pigmentosa,_recessive_rod-cone_dystrophy,_early_onset,_protein:_c-mer_protooncogene_receptor_tyrosine_kinase__OMIM:268000,_604705,_613862
		MFN2	dominant_optic_atrophy_with_neuropathy_and_myopathy,_dominant_Charcot-Marie-Tooth_disease,_protein:_mitofusin_2__OMIM:608507,_609260,_601152
		MFRP	recessive_microphthalmos_and_retinal_disease_syndrome,_recessive_nanophthalmos,_protein:_membrane-type_frizzled-related_protein__OMIM:606227,_609549
		MFSD8	Neuronal_ceroid_lipofuscinosis_7_(CLN7)_[MIM:610951]
		MITF	MGI_retinal_degeneration
		MKKS	recessive_Bardet-Biedl_syndrome,_protein:_McKusick-Kaufman_syndrome_protein__OMIM:209900,_236700,_604896
		MKS1	recessive_Bardet-Biedl_syndrome,_recessive_Meckel_syndrome,_protein:_Meckel_syndrome_type_1_protein__OMIM:209900,_249000,_609883
		MPP5	MGI_retinal_degeneration,_absent_inner_segment,_absent_outer_segment
		MTTP	recessive_abetalipoproteinemia,_protein:_microsomal_triglyceride_transfer_protein__OMIM:200100,_157147
		MVK	recessive_retinitis_pigmentosa,_recessive_mevalonic_aciduria,_recessive_hyper-IgD_syndrome,_protein:_mevalonate_kinase__OMIM:251170,_260920,_610377,_175900
		MYO7A	recessive_Usher_syndrome,_type_1b,_recessive_congenital_deafness_without_retinitis_pigmentosa,_recessive_atypical_Usher_syndrome_(USH3-like),_protein:_myosin_VIIA__OMIM:276900,_276903,_600060
		NDP	Norrie_disease,_familial_exudative_vitreoretinopathy,_Coats_disease,_protein:_Norrie_disease_protein_(norrin)__OMIM:133780,_300658,_305390,_310600
		NEK2	recessive_retinitis_pigmentosa,_protein:_NIMA_(never_in_mitosis_gene_A)-related_kinase_2__OMIM:268000,_604043,_615565
		NEUROD1	Internal lab data.
		NMNAT1	recessive_Leber_congenital_amaurosis,_protein:_nicotinamide_nucleotide_adenylyltransferase_1__OMIM:204000,_608553,_608700
		NPHP1	recessive_Senior-Loken_syndrome,_recessive_nephronophthisis,_juvenile,_recessive_Joubert_syndrome,_recessive_Bardet-Biedl_syndrome,_protein:_nephronophthisis_3_protein__OMIM:256100,_266900,_607100,_609583
		NPHP3	recessive_Senior-Loken_syndrome,_recessive_nephronophthisis,_adolescent,_protein:_nephronophthisis_3_protein__OMIM:604387,_606995,_608002
		NPHP4	recessive_Senior-Loken_syndrome,_recessive_nephronophthisis,_juvenile,_protein:_nephronophthisis_4_protein__OMIM:606966,_606996,_607215
		NR2E1	MGI_retinal_degeneration
		NR2E3	recessive_enhanced_S-cone_syndrome_(ESC),_recessive_retinitis_pigmentosa_in_Portuguese_Crypto_Jews,_Goldmann-Favre_syndrome,_dominant_retinitis_pigmentosa,_combined_dominant_and_recessive_retinopathy,_protein:_nuclear_receptor_subfamily_2_group_E3__OMIM:268000,_268100,_604485,_611131
		NR2F1	dominant_optic_atrophy_with_intellectual_disability_and_developmental_delay,_protein:_nuclear_receptor_subfamily_2_group_F_member_1__OMIM:132890,_615722
		NRL	dominant_retinitis_pigmentosa,_recessive_retinitis_pigmentosa,_protein:_neural_retina_lucine_zipper__OMIM:162080,_613750
		NXNL1	MGI_cone_cell_degeneration
		NXNL2	MGI_short_photoreceptor_outer_segment,_decreased_retinal_cone_cell_number,_abnormal_ERG
		NYX	X-linked_congenital_stationary_night_blindness,_protein:_nyctalopin__OMIM:300278,_310500
		OAT	recessive_gyrate_atrophy,_protein:_ornithine_aminotransferase__OMIM:258870
		OFD1	Jobert_syndrome,_orofaciodigital_syndrome_1,_Simpson-Golabi-Behmel_syndrome_2,_X-linked_retinitis_pigmentosa,_severe,_protein:_oral-facial-digital_syndrome_1_protein__OMIM:300170,_300209,_300424,_300804,_311200
		OPA1	dominant_optic_atrophy,_Kjer_type,_dominant_optic_atrophy_with_sensorineural_hearing_loss,_protein:_OPA1_protein__OMIM:125250,_165500,_605290
		OPA3	recessive_optic_atrophy_with_ataxia_and_3-methylglutaconic_aciduria,_dominant_optic_atrophy_with_cataract,_ataxia_and_areflexia,_protein:_OPA3_protein__OMIM:165300,_165500,_258501,_606580
		OPN1LW	deuteranopia_and_rare_macular_dystrophy_in_blue_cone_monochromacy_with_loss_of_locus_control_element,_protein:_green_cone_opsin__OMIM:303700,_303900
		OPN1MW	protanopia_and_rare_macular_dystrophy_in_blue_cone_monochromacy_with_loss_of_locus_control_element,_protein:_red_cone_opsin__OMIM:303700,_303800
		OPN1SW	dominant_tritanopia,_protein:_blue_cone_opsin__OMIM:190900
		OTX2	dominant_Leber_congenital_amaurosis_and_pituitary_dysfunction,_recessive_microphthalmia,_protein:_orthodenticle_homeobox_2_protein__OMIM:600037,_610125
		PANK2	recessive_HARP_(hypoprebetalipoproteinemia,_acanthocytosis,_retinitis_pigmentosa,_and_palladial_degeneration),_recessive_Hallervorden-Spatz_syndrome,_protein:_pantothenate_kinase_2__OMIM:234200,_606157,_607236
		PAX2	dominant_renal-coloboma_syndrome,_protein:_paired_homeotic_gene_2_protein__OMIM:120330,_167409
		PAX6	Coloboma_of_iris,_choroid_and_retina,_autosomal_dominant_[MIM:120200],136520_FOVEAL_HYPOPLASIA_1,_FVH1
		PCDH15	recessive_Usher_syndrome,_type_1f,_recessive_deafness_without_retinitis_pigmentosa,_digenic_Usher_syndrome_with_CDH23,_protein:_protocadherin_15__OMIM:276900,_601067,_602083,_605514,_609533
		PCYT1A	recessive_cone-rod_dystrophy_with_skeletal_disease,_protein:_phosphate_cytidylyltransferease_1_choline_alpha__OMIM:123695
		PDCL	MGI_retinal_photoreceptor_degeneration
		PDE6A	recessive_retinitis_pigmentosa,_protein:_cGMP_phosphodiesterase_alpha_subunit__OMIM:180071,_268000,_613810
		PDE6B	recessive_retinitis_pigmentosa,_dominant_congenital_stationary_night_blindness,_protein:_rod_cGMP_phosphodiesterase_beta_subunit__OMIM:163500,_180072,_268000,_310500,_613801
		PDE6C	recessive_cone_dystrophy,_early_onset,_recessive_complete_and_incomplete_achromatopsia,_protein:_cGMP-specific_cone_phosphodiesterase_6C_alpha_prime_protein__OMIM:600827,_613093
		PDE6G	recessive_retinitis_pigmentosa,_protein:_phosphodiesterase_6G_cGMP-specific_rod_gamma__OMIM:180073,_268000,_613582
		PDE6H	recessive_achromatopsia,_incomplete,_protein:_phosphodiesterase_6H,cGMP-specific,_cone,_gamma__OMIM:610024,_601190
		PDZD7	recessive_non-syndromic_deafness,_protein:_PDZ_domain_7_containing_protein__OMIM:612971
		PEX1	recessive_Refsum_disease,_infantile_form,_protein:_peroxisome_biogenesis_factor_1__OMIM:202370,_214100,_266510,_602136
		PEX10	Peroxisome_biogenesis_disorder_6B_(PBD6B)_[MIM:614871]
		PEX11B	Peroxisome_biogenesis_disorder_14B_(PBD14B)_[MIM:614920]
		PEX12	Peroxisome_biogenesis_disorder_3B_(PBD3B)_[MIM:266510]
		PEX13	Peroxisome_biogenesis_disorder_11B_(PBD11B)_[MIM:614885]
		PEX14	Peroxisome_biogenesis_disorder_13A_(PBD13A)_[MIM:614887]
		PEX16	Peroxisome_biogenesis_disorder_8B_(PBD8B)_[MIM:614877]
		PEX19	Peroxisome_biogenesis_disorder_12A_(PBD12A)_[MIM:614886]
		PEX2	Peroxisome_biogenesis_disorder_5B_(PBD5B)_[MIM:614867]
		PEX26	Peroxisome_biogenesis_disorder_10A_(PBD10A)_[MIM:614882]
		PEX3	Peroxisome_biogenesis_disorder_10A_(PBD10A)_[MIM:614882]
		PEX5	Peroxisome_biogenesis_disorder_2B_(PBD2B)_[MIM:202370]
		PEX6	Peroxisome_biogenesis_disorder_4B_(PBD4B)_[MIM:614863]
		PEX7	recessive_Refsum_disease,_adult_form,_protein:_peroxisome_biogenesis_factor_7__OMIM:215100,_266500,_601757
		PFDN5	MGI_photoreceptor_degeneration,_central_nervous_system_abnormalities,_and_male_infertility.
		PGK1	retinitis_pigmentosa_with_myopathy,_protein:_phosphoglycerate_kinase__OMIM:300653,_311800
		PHYH	recessive_Refsum_disease,_adult_form,_protein:_phytanoyl-CoA_hydroxylase__OMIM:266500,_600964,_602026
		PIN1	MGI_approximately_50%_of_mice_exhibited_retinal_degeneration_at_4_to_6_months_of_age,_with_progression_and_increased_penetrance_at_16_months_of_age
		PITPNM3	dominant_cone-rod_dystrophy,_protein:_phosphatidylinositol_transfer_membrane-associated_family_member_3__OMIM:120970,_600977,_608921
		PLA2G5	recessive_benign_fleck_retina,_protein:_phospholipase_A2_group_V__OMIM:601192
		POMGNT1	Internal lab data.
		PPT1	Neuronal_ceroid_lipofuscinosis_1_(CLN1)_[MIM:256730]
		PRCD	recessive_retinitis_pigmentosa,_protein:_progressive_rod-cone_degneration_protein__OMIM:268000,_610598,_610599
		PRKCZ	Internal lab data.
		PROM1	recessive_retinitis_pigmentosa_with_macular_degeneration,_dominant_Stargardt-like_macular_dystrophy,_dominant_macular_dystrophy,_bull's-eye,_dominant_cone-rod_dystrophy,_protein:_prominin_1__OMIM:120970,_268000,_603786,_604365,_608051,_612095,_612657
		PRPF3	dominant_retinitis_pigmentosa,_protein:_human_homolog_of_yeast_pre-mRNA_splicing_factor_3__OMIM:601414,_607301
		PRPF31	dominant_retinitis_pigmentosa,_protein:_human_homolog_of_yeast_pre-mRNA_splicing_factor_31__OMIM:600138,_606419
		PRPF4	dominant_retinitis_pigmentosa,_protein:_pre-mRNA_processing_factor_4__OMIM:607795
		PRPF6	dominant_retinits_pigmentosa,_protein:_human_homolog_of_yeast_pre-mRNA_splicing_factor_6__OMIM:268000,_613979,_613983
		PRPF8	dominant_retinitis_pigmentosa,_protein:_human_homolog_of_yeast_pre-mRNA_splicing_factor_C8__OMIM:600059,_607300
		PRPH2	dominant_retinitis_pigmentosa,_dominant_macular_dystrophy,_digenic_retinitis_pigmentosa_with_ROM1,_dominant_adult_vitelliform_macular_dystrophy,_dominant_cone-rod_dystrophy,_dominant_central_areolar_choroidal_dystrophy,_protein:_peripherin_2__OMIM:169150,_179605,_608133,_608161,_613105
		RAB28	recessive_cone-rod_dystrophy,_protein:_RAB28_member_of_RAS_oncogene_family__OMIM:612994
		RAX2	cone-rod_dystrophy,_isolated,_age-related_macular_degeneration,_isolated,_protein:_retina_and_anterior_neural_fold_homeobox_2_transcription_factor__OMIM:120970,_610362,_610381
		RB1	dominant_germline_or_somatic_retinoblastoma,_benign_retinoma,_pinealoma,_osteogenic_sarcoma,_protein:_retinoblastoma_protein_1__OMIM:180200
		RBP3	recessive_retinitis_pigmentosa,_protein:_retinol_binding_protein_3,_interstitial__OMIM:180290,_268000
		RBP4	recessive_RPE_degeneration,_protein:_retinol-binding_protein_4__OMIM:180250
		RD3	recessive_Leber_congenital_amaurosis,_protein:_RD3_protein__OMIM:180040,_204000,_610612
		RDH11	recessive_retinitis_pigmentosa,_syndromic,_protein:_retinol_dehydrogenase_11_(all-trans/9-cis/11-cis)__OMIM:607849
		RDH12	recessive_Leber_congenital_amaurosis_with_severe_childhood_retinal_dystrophy,_dominant_retinitis_pigmentosa,_protein:_retinol_dehydrogenase_12__OMIM:204000,_268000,_608830,_612712
		RDH5	recessive_fundus_albipunctatus,_recessive_cone_dystrophy,_late_onset,_protein:_11-cis_retinol_dehydrogenase_5__OMIM:136880,_601617
		RDH8	MGI_retinal_degeneration
		REEP6	Internal lab data.
		RGR	recessive_retinitis_pigmentosa,_dominant_choroidal_sclerosis,_protein:_RPE-retinal_G_protein-coupled_receptor__OMIM:268000,_600342,_613769
		RGS9	recessive_delayed_cone_adaptation,_protein:_regulator_of_G-protein_signalling_9__OMIM:604067
		RGS9BP	recessive_delayed_cone_adaptation,_protein:_regulator_of_G-protein_signalling_9-binding_protein__OMIM:607814
		RHO	dominant_retinitis_pigmentosa,_dominant_congenital_stationary_night_blindness,_recessive_retinitis_pigmentosa,_protein:_rhodopsin__OMIM:180380,_268000,_310500,_610445
		RIMS1	dominant_cone-rod_dystrophy,_protein:_regulating_synaptic_membrane_exocytosis_protein_1or_rab3A-interacting_molecule__OMIM:120970,_603649,_606629
		RLBP1	recessive_retinitis_pigmentosa,_recessive_Bothnia_dystrophy,_recessive_retinitis_punctata_albescens,_recessive_Newfoundland_rod-cone_dystrophy,_protein:_retinaldehyde-binding_protein_1__OMIM:180090
		ROM1	dominant_retinitis_pigmentosa,_digenic_retinitis_pigmentosa_with_PRPH2,_protein:_retinal_outer_segment_membrane_protein_1__OMIM:180721
		RP1	dominant_retinitis_pigmentosa,_recessive_retinitis_pigmentosa,_protein:_RP1_protein__OMIM:180100,_603937
		RP1L1	dominant_occult_macular_dystrophy,_protein:_retinitis_pigmentosa_1-like_protein_1__OMIM:608581
		RP2	X-linked_retinitis_pigmentosa,_X-linked_retinitis_pigmentosa,_dominant,_protein:_retinitis_pigmentosa_2_(X-linked)__OMIM:312600
		RP9	dominant_retinitis_pigmentosa,_protein:_RP9_protein_or_PIM1-kinase_associated_protein_1__OMIM:180104,_607331
		RPE65	recessive_Leber_congenital_amaurosis,_recessive_retinitis_pigmentosa,_dominant_retinits_pigmentosa_with_choroidal_invlovlement,_protein:_retinal_pigment_epithelium-specific_65_kD_protein__OMIM:180069,_204000,_204100
		RPGR	X-linked_retinitis_pigmentosa,_recessive,_X-linked_retinitis_pigmentosa,_dominant,_X-linked_cone_dystrophy_1,_X-linked_atrophic_macular_dystrophy,_recessive,_protein:_retinitis_pigmentosa_GTPase_regulator__OMIM:300029,_304020,_312610
		RPGRIP1	recessive_Leber_congenital_amaurosis,_recessive_cone-rod_dystrophy,_protein:_RP_GTPase_regulator-interacting_protein_1__OMIM:120970,_204000,_605446,_608194,_613826
		RPGRIP1L	recessive_Joubert_syndrome,_recessive_Meckel_syndrome,_protein:_RP_GTPase_regulator-interacting_1_like_protein__OMIM:610937,_611560,_611561
		RRAS2	MGI_Mice_homozygous_for_a_gene_trap_insertion_exhibit_retinal_degeneration,_and_increased_total_body_mass_and_total_body_fat.
		RS1	retinoschisis,_protein:_retinoschisin__OMIM:312700
		SAG	recessive_Oguchi_disease,_recessive_retinitis_pigmentosa,_protein:_arrestin_(s-antigen)__OMIM:181031,_258100,_268000
		SDCCAG8	recessive_nephronophthisis,_ciliopathy-related,_recessive_Bardet-Biedl_syndrome,_protein:_serologically-defined_colon_cancer_antigen_8__OMIM:266900,_613524,_613615
		SEMA4A	dominant_retinitis_pigmentosa,_dominant_cone-rod_dystrophy,_protein:_semaphorin_4A__OMIM:120970,_607292,_610282,_610283
		SLC24A1	recessive_congenital_stationary_night_blindness,_protein:_solute_carrier_family_24_(sodium/potassium/calcium_exchanger)_member_1__OMIM:310500,_603617,_613830
		SLC38A8	609218_FOVEAL_HYPOPLASIA_2,_FVH2
		SLC4A7	MGI_retinal_photoreceptor_degeneration,_blindness
		SLC6A6	MGI_retinal_photoreceptor_degeneration
		SLC7A14	recessive_retinitis_pigmentosa,_protein:_solute_carrier_family_7_member_14__OMIM:268000,_615720,_615725
		SNRNP200	dominant_retinitis_pigmentosa,_protein:_small_nuclear_ribonucleoprotein_200kDa_(U5)__OMIM:601664,_610359
		SPATA7	recessive_Leber_congenital_amaurosis,_recessive_RP,_juvenile,_protein:_spermatogenesis_associated_protein_7__OMIM:204000,_268000,_604232,_609868
		SRD5A3	CONGENITAL_DISORDER_OF_GLYCOSYLATION,_TYPE_Iq,_CDG1Q_[MIM:612379]
		TCTN1	Joubert_syndrome_13_(JBTS13)_[MIM:614173]
		TCTN3	Joubert_syndrome_18_(JBTS18)_[MIM:614815]
		TEAD1	dominant_atrophia_areata,_protein:_TEA_domain_family_member_1__OMIM:108985,_189967
		TIMM8A	optic_atrophy_with_deafness-dystonia_syndrome,_protein:_inner_mitochondrial_membrane_translocase_8_homolog_A__OMIM:300356,_304700,_311150
		TIMP3	dominant_Sorsby's_fundus_dystrophy,_protein:_tissue_inhibitor_of_metalloproteinases-3__OMIM:136900,_188826
		TMEM126A	recessive_non-syndromic_optic_atrophy,_protein:_transmembrane_protein_126A__OMIM:165500,_612988,_612989
		TMEM138	Joubert_syndrome_16_(JBTS16)_[MIM:614465]
		TMEM216	JOUBERT_SYNDROME_2,_JBTS2_[MIM:608091]
		TMEM231	Joubert_syndrome_20_(JBTS20)_[MIM:614970]
		TMEM237	recessive_Jobert_syndrome,_protein:_transmembrane_protein_237__OMIM:213300,_614423,_614424
		TMEM67	JOUBERT_SYNDROME_6,_JBTS6_[MIM:610688]
		TOPORS	dominant_retinitis_pigmentosa,_protein:_topoisomerase_I_binding_arginine/serine_rich_protein__OMIM:609507,_609923
		TPP1	Neuronal_ceroid_lipofuscinosis_2_(CLN2)_[MIM:204500]
		TREX1	dominant_retinal_vasculopathy_with_cerebral_leukodystrophy,_dominant_Aicardi-Goutiere_syndrome_1,_dominant_chilblain_lupus,_protein:_three-prime_repair_exonuclease_1__OMIM:192315,_225750,_606609,_610448
		TRIM32	recessive_Bardet-Biedl_syndrome,_recessive_limb-girdle_muscular_dystrophy,_protein:_tripartite_motif-containing_protein_32__OMIM:209900,_254110,_602290
		TRPM1	recessive_congenital_stationary_night_blindness,_complete,_protein:_transient_receptor_potential_cation_channel,_subfamily_M,_member_1_(melastatin)__OMIM:310500,_603576,_613216
		TSPAN12	dominant_familial_exudative_vitreoretinopathy,_protein:_tetraspanin_12__OMIM:613138
		TTC21B	Joubert_syndrome_11_(JBTS11)_[MIM:613820]
		TTC8	recessive_Bardet-Biedl_syndrome,_recessive_retinitis_pigmentosa,_protein:_tetratricopeptide_repeat_domain_8__OMIM:209900,_268000,_608132,_613464
		TTLL5	recessive_cone_and_cone-rod_dystrophy,_protein:_tubulin_tyrosine_ligase-like_family_member_5__OMIM:612268
		TTPA	recessive_retinitis_pigmentosa_and/or_recessive_or_dominant_ataxia,_protein:_alpha-tocopherol-transfer_protein__OMIM:600415
		TUB	recessive_retinal_dystrophy_and_obesity,_protein:_tubby_bipartite_transcription_factor__OMIM:601197
		TUBGCP6	chorioretinopathy_[MIM:251270]
		TULP1	recessive_retinitis_pigmentosa,_recessive_Leber_congenital_amaurosis,_protein:_tubby-like_protein_1__OMIM:204000,_600132,_602280,_613843
		UCHL3	MGI_Mice_display_postnatal_progressive_retinal_degeneration_and_muscular_degeneration._
		UNC119	dominant_cone-rod_dystrophy,_protein:_human_homolog_of_C._elegans_unc119_protein__OMIM:604011
		USH1C	recessive_Usher_syndrome,_Acadian,_recessive_deafness_without_retinitis_pigmentosa,_protein:_harmonin__OMIM:276900,_276904,_602092,_605242
		USH1G	recessive_Usher_syndrome,_protein:_human_homolog_of_mouse_scaffold_protein_containing_ankyrin_repeats_and_SAM_domain__OMIM:276900,_606943,_607696
		USH2A	recessive_Usher_syndrome,_type_2a,_recessive_retinitis_pigmentosa,_protein:_usherin__OMIM:268000,_276901,_608400,_613809
		VCAN	dominant_Wagner_disease_and_erosive_vitreoretinopathy,_protein:_chondroitin_sulfate_proteoglycan_2_(versican)__OMIM:118661,_143200
		VLDLR	MGI_retinal_photoreceptor_degeneration
		VPS13B	COHEN_SYNDROME,_COH1_[MIM:216550]
		WDPCP	recessive_Bardet-Biedl_syndrome,_protein:_WD_repeat-containing_planar_cell_polarity_effector__OMIM:209900,_613580
		WDR19	recessive_renal,_skeletal_and_retinal_anomalies,_protein:_WD_repeat_domain_19_protein__OMIM:208500,_218330,_256100,_608151,_614376,_614378
		WFS1	recessive_Wolfram_syndrome,_dominant_low_frequency_sensorineural_hearing_loss,_protein:_wolframin__OMIM:222300,_598500
		ZNF408	dominant_FEVR_[PMID:23716654]
		ZNF423	recessive_Jobert_syndrome,_recessive_nephronophthisis,_protein:_zinc_finger_protein_423__OMIM:213300,_256100,_604557,_614844
		ZNF513	recessive_retinitis_pigmentosa,_protein:_zinc_finger_protein_513__OMIM:268000,_613598,_613617
		*OMIM = Online Mendelian Inheritance in Man (https://www.omim.org/); MGI = Mouse Genome Informatics Database (http://www.informatics.jax.org/)
