# Supplementary material for: Molecular Screening of 43 Brazilian Families Diagnosed with Leber Congenital Amaurosis or Early-Onset Severe Retinal Dystrophy
Source: Genes (Basel). 2017 Nov 29;8(12):355. doi: 10.3390/genes8120355 (PMC5748673; doi:10.3390/genes8120355)
Supplement: Supplementary file 1 [file genes-08-00355-s001.zip › Porto et al. Genes. SupTable2.xlsx]

## Sheet: Sheet1
	Supplementary Table 2: Complete patient table of pathogenic mutations and disease diagnosis for 43 unrelated Brazilian familes.
	Family #	Patient_ID	ERG age	ERG scotopic	ERG photopic	Gene	HGMD RefSeq ID	Genotype	gDNA change	cDNA change	Protein change	HGMD Reference
	1	FBP_ABC	1	NR	NR	RPE65	NM_000329.2	Homozygous	chr1:68910339 G>A	c.370C>T	p.Arg124*	Pubmed ID: 20683928;24066033
	2	FBP_EFG	16	NR	NR	RPE65	NM_000329.2	Heterozygous	chr1:68903976 A>G	c.1022T>C	p.Leu341Ser	Pubmed ID: 15837919
							NM_000329.2	Heterozygous	chr1:68910540 C>T	c.272G>A	p.Arg91Gln	Pubmed ID: 11095629;19431183
	3	FBP_1	6	NR	NR	ABCA4	NM_000350.2	Homozygous	chr1:94486888 G>C	c.4926C>G	p.Ser1642Arg	Pubmed ID: 11846518,23953153,24713488
							NM_000350.2	Homozygous	chr1:94485275 TCACGCAGATGGCAAC>T	c.5044_5058del	p.1682_1686del	Pubmed ID: 9054934,23755871,24713488
	4	FBP_2	24	NR	NR	RPE65	NM_000329.2	Homozygous	chr1:68906619 C>T	c.560G>A	p.Gly187Glu	Novel
	5	FBP_3	0,3 and 0,6	NR	NR	CNGB3	NM_019098.4	Heterozygous	chr8:87680283 G>A	c.607C>T	p.Arg203*	Pubmed ID: 15258582
							NM_019098.4	Heterozygous	chr8:87656008 AG>A	c.1148delC	p.Thr383fs	Pubmed ID: 20683928
	6	FBP_4	1	NR	NR	GUCY2D	NM_000180.3	Homozygous	chr17:7909997 C>A	c.1343C>A	p.Ser448*	Pubmed ID: 10951519
	7	FBP_8	8	NR	NR	RDH12	NM_152443.2	Heterozygous	chr14:68191305 C>T	c.184C>T	p.Arg62*	Pubmed ID: 15258582
							NM_152443.2	Heterozygous	chr14:68195947 T>A	c.698T>A	p.Val233Asp	Pubmed ID: 20683928
	8	FBP_9	10	NR	NR	ABCA4	NM_000350.2	Heterozygous	chr1:94471056 G>A	c.6088C>T	p.ARg2030*	Pubmed ID: 9973280,23755871
							NM_000350.2	Heterozygous	chr1:94508433 G>GAC	c.3211_3212insGT	p.Ser1071fs	Pubmed ID: 9054934,23755871,24265693
	9	FBP_29	21	NR	NR	CEP290	NM_025114.3	Heterozygous	chr12:88494960 T>C	c.2991+1655A>G	p.Cys998*	Pubmed ID: 16909394,19823873,23591405
							NM_025114.3	Heterozygous	chr12:88456563 A>C	c.6271-8T>G	p.?	Pubmed ID: 17409309
	10	FBP_30	2	NR	NR	IQCB1	NM_001023570.2	Homozygous	chr3:121527857 C>T	c.394-1G>A	p.?	Novel
	11	FBP_31	1	NR	NR	UNSOLVED
	12	FBP_34	12	NR	Residual	CRB1	NM_201253.2	Heterozygous	chr1:197446848 G>A	c.4060G>A	p.Ala1354Thr	Pubmed ID: 11389483,15459956
							NM_201253.2	Heterozygous	chr1:197390718 G>A	c.1760G>A	p.Cys587Tyr	Pubmed ID: 15459956
						PROM1	NM_006017.2	Homozygous	chr4:16024948 C>A	c.784+1G>T	p.?	Novel
	13	FBP_35	5	Residual	NR	PDE6C	NM_006204.3	Homozygous	chr10:95422844 AG>A	c.2428delG	p.Val810*	Novel
	14	FBP_36	2	NR	NR	CRB1	NM_201253.2	Heterozygous	chr1:197403836 G>A	c.2843G>A	p.Cys948Tyr	Pubmed ID: 10508521,20956273,23379534
							NM_201253.2	Heterozygous	chr1:197390591 T>C	c.1633T>C	p.Ser545Pro	Novel
	15	FBP_48	12	NR	NR	PRPH2	NM_000322.4	Homozygous	chr6:42689937 G>A	c.136C>T	p.Arg46*	Pubmed ID: 8111389,20213611,23105016
	16	FBP_49	2	NR	NR	SPATA7	NM_018418.4	Heterozygous	chr14:88892899 C>CT	c.697dupT	p.Leu232fs	Novel
							NM_018418.4	Heterozygous	chr14:88892905 TAACA>T	c.703_706del	p.235_236del	Novel
	17	FBP_52	1	NR	Residual	UNSOLVED
	18	FBP_53	18	NR	NR	INPP5E	NM_019892.4	Heterozygous	chr9:139327633 C>T	c.1133G>A	p.Arg378His	Novel
							NM_019892.4	Heterozygous	chr9:139324200 C>T	c.1862G>A	p.Arg621Gln	Pubmed ID: 2303453
	19	FBP_55	18	NR	Residual	LRAT	NM_004744.3	Homozygous	chr4:155665824 T>C	c.346T>C	p.Phe116Leu	Novel
	20	FBP_57	1	NR	NR	NMNAT1	NM_022787.3	Heterozygous	chr1:10035827 T>G	c.293T>G	p.Val98Gly	Pubmed ID: 22842231,22842227,22842230
							NM_022787.3	Heterozygous	chr1:10032168 G>A	c.37G>A	p.Ala13Thr	Pubmed ID: 22842229,22842227,22842230
	21	FBP_58	11	NR	Residual	UNSOLVED
	Brother of Proband 14	FBP_59	4	NR	NR	CRB1	NM_201253.2	Heterozygous	chr1:197403836 G>A	c.2843G>A	p.Cys948Tyr	Pubmed ID: 10508521,20956273,23379534
							NM_201253.2	Heterozygous	chr1:197390591 T>C	c.1633T>C	p.Ser545Pro	Novel
	22	FBP_60	17	NR	NR	PROM1	NM_006017.2	Homozygous	chr4:15989283 TA>T	c.2130+2del	p.?	Novel
	23	FBP_61				ABCA4	NM_000350.2	Heterozygous	chr1:94496008 C>T	c.4328G>A	p.Arg1443His	Pubmed ID: 10958763
			5	NR	NR		NM_000350.2	Heterozygous	chr1:94528266 G>A	c.1804C>T	p.Arg602Trp	Pubmed ID: 9973280,16103129,23695285
							NM_000350.2	Heterozygous	chr1:94528806 A>G	c.1622T>C	p.Leu541Pro	Pubmed ID: 9781034,11017087,16103129
	24	FBP_62	6	NR	NR	CEP290	NM_025114.3	Homozygous	chr12:88494960 T>C	c.2991+1655A>G	p.Cys998*	Pubmed ID: 16909394,19823873,23591405
	25	FBP_64	1	Residual	Residual	UNSOLVED
	26	FBP_65	14	NR	NR	ABCA4	NM_000350.2	Heterozygous	chr1:94528266 G>A	c.1804C>T	p.Arg602Arg	Pubmed ID: 9973280,16103129,23695285
							NM_000350.2	Heterozygous	chr1:94528806 A>G	c.1622T>C	p.Leu541Pro	Pubmed ID: 9781034,11017087,16103129
	27	FBP_66	1	NR	NR	UNSOLVED
	28	FBP_67	2	NR	NR	IQCB1	NM_001023570.2	Homozygous	chr3:121491467 G>A	c.1504C>T	p.Arg502*	Pubmed ID: 20881296,23446637
	29	FBP_69	1	NR	Residual	UNSOLVED
	30	FBP_131	19	NR	NR	ABCA4	NM_000350.2	Homozygous	chr1:94528266 G>A	c.1804C>T	p.Arg602Trp	Pubmed ID: 9973280,16103129,23695285
	31	FBP_169	4	NR	Residual	NRL	NM_006177.3	Heterozygous	chr14:24550743 G>C	c.416C>G	p.Ser139Trp	Novel
							NM_006177.3	Heterozygous	chr14:24550504 AG>A	c.654delC	p.Arg218fs	Pubmed ID: 15591106,17335001,22334370
	32	FBP_170	4	Residual	Residual	ALMS1	NM_015120.4	Heterozygous	chr2:73675871 TC>T	c.2215delC	p.Leu739fs	Novel
							NM_015120.4	Heterozygous	chr2:73676715 T>TA	c.3059dupA	p.Tyr1020_Ala1021delins*	Novel
	33	FBP_171	1	NR	NR	CNGB3	NM_019098.4	Homozygous	chr8:87656008 AG>A	c.1148delC	p.Thr383fs	Pubmed ID: 10888875,12815043,16379026
	34	FBP_172	2	NR	NR	UNSOLVED
	35	FBP_173	1	NR	NR	CEP290	NM_025114.3	Heterozygous	chr12:88494960 T>C	c.2991+1655A>G	p.Cys998*	Pubmed ID: 16909394,19823873,23591405
							NM_025114.3	Heterozygous	chr12:88514886 A>C	c.1247T>G	p.Leu416*	Novel
	36	FBP_174	4	NR	NR	CRB1	NM_201253.2	Homozygous	chr1:197403836 G>A	c.2843G>A	p.Cys948Tyr	Pubmed: 10508521,20956273,23379534
	37	FBP_175	0.9	NR	NR	UNSOLVED
	38	FBP_326	0.7	Residual	Residual	UNSOLVED
	39	FBP_327	0.3	NR	NR	AHI1	NM_017651.4	Heterozygous	chr6:135754219 G>A	c.2212C>T	p.Arg738*	Pubmed ID: 16453322,21866095
							NM_017651.4	Heterozygous	chr6:135777010 AG>A	c.1205delC	p.Pro402fs	Novel
	40	FBP_328	1	Residual	Residual	UNSOLVED
	41	FBP_330	2	NR	NR	UNSOLVED
	42	FBP_331	0.5	Residual	Residual	UNSOLVED
	1st Cousin once removed of Proband 24	FBP_334	Not performed			CEP290	NM_025114.3	Homozygous	chr12:88494960 T>C	c.2991+1655A>G	p.Cys998*	Pubmed ID: 16909394,19823873,23591405
	1st Cousin twice removed of Proband 24	FBP_335	Not performed			CEP290	NM_025114.3	Homozygous	chr12:88494960 T>C	c.2991+1655A>G	p.Cys998*	Pubmed ID: 16909394,19823873,23591405
	43	FBP_343	3	Residual	Residual	UNSOLVED
	NR: non recordable

## Sheet: Sheet2
			test	test	test	test	test		test	test	test	test	test
			chr1:68910339 G>A	c.C370T	p.R124X	stopgain	reported		chr1:68910339 G>A	c.C370T	p.R124X	Pubmed ID: 20683928;24066033	canon
			chr1:68903976 A>G	c.T1022C	p.L341S	nonsynonymous	reported		chr1:68903976 A>G	c.T1022C	p.L341S	Pubmed ID: 15837919	canon
			chr1:68910540 C>T	c.G272A	p.R91Q	nonsynonymous	reported		chr1:68910540 C>T	c.G272A	p.R91Q	Pubmed ID: 11095629;19431183	canon
			chr1:94486888 G>C	c.C4926G	p.S1642R	nonsynonymous	reported		chr1:94486888 G>C	c.C4926G	p.S1642R	Pubmed ID: 11846518,23953153,24713488	non
			chr1:94485275 TCACGCAGATGGCAAC>T	c.5044_5058del	p.1682_1686del	indel	reported		chr1:94485275 TCACGCAGATGGCAAC>T	c.5044_5058del	p.1682_1686del	Pubmed ID: 9054934,23755871,24713488	non
			chr1:68906619 C>T	c.G560A	p.G187E	nonsynonymous	novel		chr1:68906619 C>T	c.G560A	p.G187E	Novel	canon
			chr8:87680283 G>A	c.C607T	p.R203X	stopgain	reported		chr8:87680283 G>A	c.C607T	p.R203X	Pubmed ID: 15258582	non
			chr8:87656008 AG>A	c.1148delC	p.T383fs	frameshift	reported		chr8:87656008 AG>A	c.1148delC	p.T383fs	Pubmed ID: 20683928	non
			chr17:7909997 C>A	c.C1343A	p.S448X	stopgain	reported		chr17:7909997 C>A	c.C1343A	p.S448X	Pubmed ID: 10951519	canon
			chr14:68191305 C>T	c.C184T	p.R62X	stopgain	reported		chr14:68191305 C>T	c.C184T	p.R62X	Pubmed ID: 15258582	canon
			chr14:68195947 T>A	c.T698A	p.V233D	nonsynonymous	reported		chr14:68195947 T>A	c.T698A	p.V233D	Pubmed ID: 20683928	canon
			chr1:94471056 G>A	c.C6088T	p.R2030X	stopgain	reported		chr1:94471056 G>A	c.C6088T	p.R2030X	Pubmed ID: 9973280,23755871	non
			chr1:94508433 G>GAC	c.3211_3212insGT	p.S1071fs	nonsynonymous	reported		chr1:94508433 G>GAC	c.3211_3212insGT	p.S1071fs	Pubmed ID: 9054934,23755871,24265693	non
			chr12:88494960 T>C	c.2991+1655A>G	Deep intronic splicing	splicing	reported		chr12:88494960 T>C	c.2991+1655A>G	Deep intronic splicing	Pubmed ID: 16909394,19823873,23591405	canon
			chr12:88456563 A>C	c.6271-8T>G	Splicing variant	splicing	reported		chr12:88456563 A>C	c.6271-8T>G	Splicing variant	Pubmed ID: 17409309	canon
			chr3:121527857 C>T	c.394-1G>A	Splicing variant	splicing	novel		chr3:121527857 C>T	c.394-1G>A	Splicing variant	Novel	canon
			chr1:197446848 G>A	c.G4060A	p.A1354T	nonsynonymous	reported		chr1:197446848 G>A	c.G4060A	p.A1354T	Pubmed ID: 11389483,15459956	canon
			chr1:197390718 G>A	c.G1760A	p.C587Y	nonsynonymous	reported		chr1:197390718 G>A	c.G1760A	p.C587Y	Pubmed ID: 15459956	canon
			chr4:16024948 C>A	c.784+1G>T	Splicing variant	splicing	novel		chr4:16024948 C>A	c.784+1G>T	Splicing variant	Novel	canon
			chr10:95422844 AG>A	c.2428delG	p.V810X	stopgain	novel		chr10:95422844 AG>A	c.2428delG	p.V810X	Novel	non
			chr1:197403836 G>A	c.G2843A	p.C948Y	nonsynonymous	reported		chr1:197403836 G>A	c.G2843A	p.C948Y	Pubmed ID: 10508521,20956273,23379534	canon
			chr1:197390591 T>C	c.T1633C	p.S545P	nonsynonymous	novel		chr1:197390591 T>C	c.T1633C	p.S545P	Novel	canon
			chr6:42689937 G>A	c.C136T	p.R46X	stopgain	reported		chr6:42689937 G>A	c.C136T	p.R46X	Pubmed ID: 8111389,20213611,23105016	canon
			chr14:88892899 C>CT	c.697dupT	p.L232fs	frameshift	novel		chr14:88892899 C>CT	c.697dupT	p.L232fs	Novel	canon
			chr14:88892905 TAACA>T	c.703_706del	p.235_236del	indel	novel		chr14:88892905 TAACA>T	c.703_706del	p.235_236del	Novel	canon
			chr9:139327633 C>T	c.G1133A	p.R378H	nonsynonymous	novel		chr9:139327633 C>T	c.G1133A	p.R378H	Novel	non
			chr9:139324200 C>T	c.G1862A	p.R621Q	nonsynonymous	reported		chr9:139324200 C>T	c.G1862A	p.R621Q	Pubmed ID: 2303453	non
			chr4:155665824 T>C	c.T346C	p.F116L	nonsynonymous	novel		chr4:155665824 T>C	c.T346C	p.F116L	Novel	canon
			chr1:10035827 T>G	c.T293G	p.V98G	nonsynonymous	reported		chr1:10035827 T>G	c.T293G	p.V98G	Pubmed ID: 22842231,22842227,22842230	canon
			chr1:10032168 G>A	c.G37A	p.A13T	nonsynonymous	reported		chr1:10032168 G>A	c.G37A	p.A13T	Pubmed ID: 22842229,22842227,22842230	canon
			chr4:15989283 TA>T	c.2130+2T>-	Splicing variant	splicing	novel		chr4:15989283 TA>T	c.2130+2T>-	Splicing variant	Novel	canon
			chr1:94496008 C>T	c.G4328A	p.R1443H	nonsynonymous	reported		chr1:94496008 C>T	c.G4328A	p.R1443H	Pubmed ID: 10958763	non
			chr1:94528266 G>A	c.C1804T	p.R602W	nonsynonymous	reported		chr1:94528266 G>A	c.C1804T	p.R602W	Pubmed ID: 9973280,16103129,23695285	non
			chr1:94528806 A>G	c.T1622C	p.L541P	nonsynonymous	reported		chr1:94528806 A>G	c.T1622C	p.L541P	Pubmed ID: 9781034,11017087,16103129	non
			chr3:121491467 G>A	c.C1504T	p.R502X	stopgain	reported		chr3:121491467 G>A	c.C1504T	p.R502X	Pubmed ID: 20881296,23446637	canon
			chr14:24550743 G>C	c.C416G	p.S139W	nonsynonymous	novel		chr14:24550743 G>C	c.C416G	p.S139W	Novel	non
			chr14:24550504 AG>A	c.654delC	p.R218fs	frameshift	reported		chr14:24550504 AG>A	c.654delC	p.R218fs	Pubmed ID: 15591106,17335001,22334370	non
			chr2:73675871 TC>T	c.2215delC	p.L739fs	frameshift	novel		chr2:73675871 TC>T	c.2215delC	p.L739fs	Novel	non
			chr2:73676715 T>TA	c.3059dupA	p.Y1020_A1021delinsX	frameshift	novel		chr2:73676715 T>TA	c.3059dupA	p.Y1020_A1021delinsX	Novel	non
			chr12:88514886 A>C	c.T1247G	p.L416X	stopgain	novel		chr12:88514886 A>C	c.T1247G	p.L416X	Novel	canon
			chr6:135754219 G>A	c.C2212T	p.R738X	stopgain	reported		chr6:135754219 G>A	c.C2212T	p.R738X	Pubmed ID: 16453322,21866095	non
			chr6:135777010 AG>A	c.1205delC	p.P402fs	frameshift	novel		chr6:135777010 AG>A	c.1205delC	p.P402fs	Novel	non
